# Supplementary material for: Heightened protein-translation activities in mammalian cells and the disease/treatment implications
Source: Natl Sci Rev. 2020 Apr 14;7(12):1851–5. doi: 10.1093/nsr/nwaa066 (PMC8288750; doi:10.1093/nsr/nwaa066)
Supplement: nwaa066_Supplemental_File [file nwaa066_supplemental_file.zip › Table S1.xlsx]

## Sheet: human_genes_with_CDS15000
Gene info			Protein Expression Data
Gene	Ensembl	CDS Length	Adrenal gland	Appendix	Brain	Colon	Duodenum	Endometrium	Esophagus	Fallopian tube	Fat	Gallbladder	Heart	Kidney	Liver	Lung	Lymph node	Ovary	Pancreas	Placenta	Prostate	Rectum	Salivary gland	Small intestine	Smooth muscle	Spleen	Stomach	Testis	Thyroid	Tonsil	Urinary bladder
TTN	ENSG00000155657	107976	5.28318e+06	7.30178e+06	8.07217e+06	8.10843e+06	6.48309e+06	6.05206e+06	6.41576e+06	3.28103e+06	2.05411e+07	1.95984e+07	3796837891	3.91506e+06	2.94541e+06	1.03534e+07	2.32392e+06	7.04662e+06	1.6687e+07	6.75291e+06	5.80214e+06	5.40327e+06	2.54202e+06	2.80278e+07	1.03459e+07	6.6552e+06	4.3538e+06	3.04592e+06	1.12606e+07	1.45155e+07	1.00845e+07
MUC16	ENSG00000181143	43524	12287.9	111998	83824.6	36965.3	21588.7	67825.2	28317.4	1.56632e+06	46078.6	0	11549.7	40162.7	180406	250679	33803.4	27826	0	71210.1	0	32078.9	103405	174918	67894.5	60826.1	7763.63	26312.4	42196.8	53681.2	13180.8
OBSCN	ENSG00000154358	26772	1.4191e+06	958375	301380	2.38572e+06	1.20126e+06	1.43373e+06	743120	1.21788e+06	1.91738e+06	2.21014e+06	3.86867e+08	632104	1.18928e+06	762853	969481	1.16595e+06	4.70108e+06	671571	716717	810275	1.73971e+06	858863	405828	472946	465202	2.28745e+06	1.38212e+06	244633	1.21936e+06
SYNE1	ENSG00000131018	26394	1.29447e+07	5.80185e+06	3.54905e+07	8.76054e+06	8.80205e+06	1.16089e+07	8.62108e+06	3.64336e+07	6.81562e+06	8.16487e+06	9.90927e+06	7.19886e+06	2.21961e+07	4.73289e+06	1.0388e+07	6.44103e+06	1.04603e+07	3.86662e+06	7.97944e+06	8.23631e+06	1.80251e+07	1.55155e+07	1.39346e+07	1.9067e+07	23374803	1.46146e+07	9.75515e+06	5.34318e+06	9.67738e+06
NEB	ENSG00000183091	25683	472666	358602	1.90378e+06	563842	87585	33009.2	353577	355493	57887.6	29011.6	6.38292e+06	1.04038e+06	695075	1.03375e+06	22671.2	157553	2.47261e+06	163791	4.76315e+06	68410.8	7436.73	109115	30102.5	9691.58	570721	17463.1	551825	3.40818e+06	224283
SYNE2	ENSG00000054654	20724	6.21268e+06	7.4481e+06	3.63882e+06	1.79288e+07	1.32694e+07	1.86052e+07	6.22156e+06	2.68324e+07	1.22955e+07	1.04957e+07	2.95719e+07	3.36062e+07	1.45905e+07	1.18849e+07	1.05438e+07	2.92994e+07	1.13785e+07	3.55767e+07	9.29153e+06	1.16928e+07	7.27507e+06	1.38868e+07	1.94369e+07	1.4536e+07	2.16823e+07	5.66726e+07	2.33884e+07	1.65069e+07	1.06845e+07
MACF1	ENSG00000127603	17817	2.2739e+07	3.1193e+07	3.40742e+07	1.32331e+07	1.51491e+07	7.20573e+07	4.66449e+07	2.53036e+07	1.58947e+07	4.61142e+07	4.54841e+07	3.13244e+07	2.28958e+07	2.73735e+07	1.66961e+07	3.31031e+07	3.9322e+07	7.07893e+07	3.19556e+07	5.57383e+07	4.38907e+07	1.70253e+07	68033870	2.37233e+07	3.45155e+07	3.83772e+07	3.7975e+07	1.4541e+07	1.52841e+07
AHNAK	ENSG00000124942	17673	4.84824e+08	614109273	1.38998e+08	1066060811	7.92386e+08	1610712919	1108043412	1166838365	1491327788	1036136739	1110856990	3.23859e+08	2.16128e+08	401952558	8.2926e+08	2346675900	5.12568e+08	785588449	5.49633e+08	1811398738	354532690	5.68595e+08	1775246590	4.67524e+08	1210212325	9.7529e+08	2.14475e+08	5.44594e+08	5.76879e+08
AHNAK2	ENSG00000185567	17388	1.04752e+06	8.97197e+06	1.25777e+07	1.42901e+07	2.18888e+07	5.97224e+07	1.25638e+08	1.30861e+07	1.37878e+07	2.18425e+07	3.6516e+06	1.27395e+06	908619	2.77831e+06	3.65978e+06	8.36257e+07	5.38918e+06	5.32937e+06	1.65175e+07	9.09748e+07	2.27224e+06	5.77847e+06	4.44461e+07	626138	2.1558e+07	393972	1.36651e+06	4.10107e+06	6.19781e+06
MUC5B	ENSG00000117983	17289	1.29199e+06	277649	180499	7.08142e+06	241556	595097	463513	105924	1.02386e+06	1.70413e+08	771848	264015	187204	7.34418e+06	1.04671e+06	957564	627372	493672	2.20266e+06	5.86426e+06	2.73059e+08	345681	1.26826e+06	1.24679e+06	7.01679e+06	335892	88537.8	355775	3.91995e+06
DST	ENSG00000151914	17028	1.26699e+07	8.05288e+06	4.38239e+07	1.83075e+07	7.99928e+07	2.40185e+07	8.50616e+07	4.61076e+06	5.32169e+06	2.39125e+07	2.42826e+08	6.30986e+06	1.26469e+07	2.34734e+07	2.20962e+07	3.67286e+07	6.68624e+06	4.83154e+06	1.27675e+07	1.0516e+07	71730366	2.08722e+07	1.23519e+08	1.08065e+07	1.28603e+07	1.08513e+07	2.49223e+06	3.50217e+06	7.11838e+06
MUC5AC	ENSG00000215182	16965	1.16589e+06	3.32419e+06	2.68818e+06	1.13824e+07	2.142e+07	884765	1.8112e+06	475899	5.75108e+06	3.71634e+07	4.27441e+06	656705	2351450	813650	729363	1.28735e+06	1.7653e+06	1.79522e+06	1.18901e+06	1.05159e+07	2.05519e+07	1.4671e+07	2.09589e+06	686074	3266800103	1.6352e+06	322624	213805	647551
HMCN1	ENSG00000143341	16908	226827	4.90249e+06	560563	1.66039e+06	3.38364e+06	1.36948e+06	5.93244e+06	1.06705e+06	813894	8.64099e+06	1.21626e+06	374081	600081	2.71323e+06	359742	1.59564e+07	479120	538378	2.26255e+06	762044	517898	234221	4.13207e+06	2.10613e+06	565919	185242	871852	359955	566902
MDN1	ENSG00000112159	16791	1.53275e+06	1.07137e+06	777717	915167	2.07496e+06	1.21695e+06	320947	1.8922e+06	1.08136e+06	723235	331161	809556	1.77584e+06	2.91738e+06	2.12267e+06	1.40395e+06	3.03725e+06	673029	1.5391e+06	934458	458441	1.75975e+06	730073	316765	685214	1.88759e+07	2.27902e+06	996150	475278
KMT2D	ENSG00000167548	16614	75647.7	486611	283749	800838	463450	338031	188374	1.16482e+06	346107	18224.3	328529	217292	109856	901372	1.30612e+06	590123	170365	788712	118470	239153	706446	573535	150001	382725	630814	267046	2.37731e+07	418810	61288.1
MUC4	ENSG00000145113	16239	115966	292573	0	3.99088e+06	313867	38931.5	0	287569	0	0	0	30658	0	477065	0	0	0	540201	378665	4.62762e+06	20848.2	170676	0	673955	102068	0	0	796171	1.0375e+06
MUC12	ENSG00000205277	16008	0	346755	217040	2.63203e+06	155160	0	0	0	0	0	0	0	0	0	0	0	0	0	0	4.47049e+06	38324.7	0	204005	0	0	0	0	0	0
RNF213	ENSG00000173821	15771	1.32696e+07	2.40943e+07	3.78311e+06	1.1333e+07	1.59035e+07	9.25093e+06	1.0488e+07	1.57751e+07	1.01772e+07	1.87702e+07	2.04904e+06	5.15826e+06	1.40455e+07	5.56753e+07	2.89055e+07	9.34454e+06	1.01008e+07	8.73785e+06	5.52518e+06	7.93037e+06	1.44473e+07	3.41154e+07	7.05294e+06	3.26602e+07	1.24437e+07	4.12103e+06	7.77578e+06	3.30287e+07	3.12149e+07
UBR4	ENSG00000127481	15552	2.45396e+07	1.20925e+07	2.20276e+07	1.56569e+07	1.89186e+07	2.15785e+07	1.27127e+07	1.72417e+07	1.32661e+07	16837222	2.08956e+07	1.75644e+07	2.29473e+07	2.63593e+07	1.50702e+07	9.26426e+06	1.94766e+07	3.52098e+07	1.77836e+07	1.63515e+07	3.00485e+07	1.82307e+07	1.67925e+07	1.72101e+07	1.50235e+07	1.9809e+07	2.14425e+07	1.48651e+07	1.56826e+07
PCLO	ENSG00000186472	15429	3.16085e+06	1.11717e+06	1.02942e+07	3.80852e+06	625269	63771.2	402625	3.14255e+06	286922	585462	429080	827326	2.85345e+06	2.94223e+06	142100	0	3.08663e+06	573418	370721	62996.2	516417	4.28845e+06	130816	21810.9	683378	60247.4	566613	240611	636438
HYDIN	ENSG00000157423	15366	743283	778431	270815	134560	84737.7	1.12359e+06	2.3735e+06	5.64429e+06	1.05333e+06	81258	288718	1.1065e+06	68203.4	232859	1.05968e+06	104157	28978.2	221581	340859	786685	279758	741442	370397	1.8108e+06	86248.8	3.09276e+06	1.75769e+06	1.08453e+06	0
EPPK1	ENSG00000261150	15267	333017	4.04474e+06	1.02457e+06	3.50376e+07	6.81616e+07	7.96253e+06	5.31066e+07	5.53807e+07	1.28348e+06	1.01422e+07	1.5217e+06	1.00408e+07	4.15921e+06	5.83566e+06	3.26837e+06	1.16782e+08	5.02785e+07	2.2747e+07	3.21297e+07	5.98739e+07	135896326	5.68096e+07	1.53752e+07	7.7626e+06	9.41808e+06	2.18186e+06	728893	2.58362e+07	7.41033e+07
KIAA1109	ENSG00000138688	15018	1.61816e+06	60067	1.26846e+06	2.17964e+06	1.26255e+06	2.59575e+06	627992	2.07956e+06	24327	196147	0	450248	147682	120822	604520	724786	68812.6	290883	258236	1.13787e+06	530264	1.10497e+06	468193	715479	519714	262094	547928	606693	927746
